# Supplementary material for: Willingness of Healthcare Workers to Recommend or Receive a Third COVID-19 Vaccine Dose: A Cross-Sectional Study from Jordan
Source: Infect Dis Rep. 2023 Apr 6;15(2):210–21. doi: 10.3390/idr15020022 (PMC10138052; doi:10.3390/idr15020022)
Supplement: Supplementary file 1 [file idr-15-00022-s001.zip]

Archive with 1 entries (1 files):
- idr-2261084-supplementary.pdf
